# Supplementary material for: Changes of T lymphocyte subpopulations and their roles in predicting the risk of Parkinson’s disease
Source: J Neurol. 2022 May 24;269(10):5368–81. doi: 10.1007/s00415-022-11190-z (PMC9467943; doi:10.1007/s00415-022-11190-z)
Supplement: Supplementary file 1 — Supplementary file1 (XLSX 11 KB) [file 415_2022_11190_MOESM1_ESM.xlsx]

## Sheet: supplymentary table-1
Online Resource 1. Antibodies and reagents used in the study
Name	Item No.	Brand
BD Simultest™ CD3 FITC/CD19 PE	349211	BD
BD Simultest™ CD3 FITC/CD16+CD56 PE	340042	BD
PerCP Mouse Anti-Human CD3	347344	BD
CD4 FITC	340133	BD
FITC Mouse Anti-Human CD45RA	347723	BD
APC Mouse Anti-Human CD45RO	340438	BD
PE Mouse Anti-Human CD62L	341012	BD
CD8 (Leu™-2a) PE	340046	BD
FITC Mouse Anti-Human CD8	347313	BD
CD38 FITC	340909	BD
APC Mouse Anti-Human HLA-DR	340549	BD
APC Mouse Anti-Human CD25	340939	BD
BD Pharmingen™ PE Mouse Anti-Human CD127	557938	BD
PE Mouse Anti-Human CD28	348047	BD
APC Mouse Anti-Human CD27	337169	BD
FITC Mouse Anti-Human CD57	347393	BD
PE Mouse IgG1, κ Isotype Control	349043	BD
APC Mouse IgG1, κ Isotype Control	340442	BD
FITC Mouse IgG1, κ Isotype Control	349041	BD
PerCP Mouse IgG1, κ Isotype Control	349044	BD
