# Supplementary material for: Changes of T lymphocyte subpopulations and their roles in predicting the risk of Parkinson’s disease
Source: J Neurol. 2022 May 24;269(10):5368–81. doi: 10.1007/s00415-022-11190-z (PMC9467943; doi:10.1007/s00415-022-11190-z)
Supplement: Supplementary file 5 — Supplementary file5 (XLSX 13 KB) [file 415_2022_11190_MOESM5_ESM.xlsx]

## Sheet: supplymentary table-2
Online Resource 5. Disease characteristics and symptoms of PD patients.
Dependent variables	Item explanation	PD
		N=115
Age at onset, (year, p50 (p25, p75))		58.00 (49.00, 65.00)
Duration since onset, (year, p50 (p25, p75))		6.00 (3.00, 10.00)
LEDD, (mg/day, p50 (p25, p75))	Medication dose	400.00 (100.00, 675.00)
Untreated. (%)	Ratio of de novo patients	21.7
H&Y	Disease stage	2.00 (2.00, 2.50)
MDS-UPDRS, (score, p50 (p25, p75))	Overall disease status	54.00 (37.00, 75.00)
MDS-UPDRSⅢ, (score, p50 (p25, p75))	Motor symptom	33.00 (22.70, 45.00)
BBS, (score, p50 (p25, p75))	Balance function	54.00 (49.00, 55.00)
Mini-BEST, (score, p50 (p25, p75))	Balance function	26.00 (23.00, 27.00)
SPES/SCOPA, (score, p50 (p25, p75))	Motor complication	14.00 (9.00, 19.00)
NMSS, (score, p50 (p25, p75))	Non-motor symptoms	38.00 (25.00, 56.00)
CSI, (score, p50 (p25, p75))	Constipation	18.00 (5.00, 27.00)
PSQI, (score, p50 (p25, p75))	Sleep quality	8.00 (5.00, 11.00)
RBDSQ, (score, p50 (p25, p75))	REM behavior disorder	3.00 (0.00, 6.00)
ESS, (score, p50 (p25, p75))	Daytime sleepiness	5.00 (2.00, 10.00)
HAD-A, (score, p50 (p25, p75))	Anxiety	3.00 (2.00, 7.00)
HAD-D,(score, p50 (p25, p75))	Depression	5.00 (3.00, 8.00)
HAMD-17, (score, p50 (p25, p75))	Depression	6.00 (2.00, 10.00)
MMSE, (score, p50 (p25, p75))	Cognitive function	28.00 (26.00, 29.00)
SCOPA-AUT, (score, p50 (p25, p75))	Autonomic function	13.00 (8.00, 20.00)
PDQ-39, (score, p50 (p25, p75))	Quality of life	26.00 (15.00,42.00)
RLS, (%)	Restless leg syndrome	28.7
HRS, (score, p50 (p25, p75))	Olfactory function	12.00 (6.00, 20.00)
SCOPA-PC, (score, p50 (p25, p75))	Psychiatric complication	0.00 (0.00,1.00)
PD, Parkinson's disease; H&Y, Hoehn and Yahr rating scale; LEDD, levodopa-equivalent daily dose; MDS-UPDRS, Movement Disorder Society Unified Parkinson’s Disease Rating Scale; BBS, Berg Balance Scale; Mini-BEST, mini version of Balance Evaluation Systems Test; SPES/SCOPA, Short Parkinson’s Evaluation Scale (SPES)/SCales for Outcomes in Parkinson’s disease (SCOPA); NMSS, Non-motor symptom scale; C…
p50, median; p25/p75, interquartile.
