# Supplementary material for: Changes of T lymphocyte subpopulations and their roles in predicting the risk of Parkinson’s disease
Source: J Neurol. 2022 May 24;269(10):5368–81. doi: 10.1007/s00415-022-11190-z (PMC9467943; doi:10.1007/s00415-022-11190-z)
Supplement: Supplementary file 6 — Supplementary file6 (XLSX 15 KB) [file 415_2022_11190_MOESM6_ESM.xlsx]

## Sheet: Sheet1
Online Resource 6. Scores of predictive indicators for the nomogram models of Parkinson's disease
Model 1: Indicators	Scores	Model 2: Indicators	Scores
Diabetes		Diabetes
Yes	30	Yes	12
No	0	No	0
Habit of smoking		Habit of smoking
Yes	0	Yes	0
No	59	No	26
Habit of alcohol		Habit of alcohol
Yes	0	Yes	0
No	30	No	14
Habit of tea		Habit of tea
Yes	0	Yes	0
No	31	No	16
LD CD4+ T cells (%)		LD CD4+ T cells (×106/L)
0	0	0	0
5	7	100	12
10	14	200	25
15	20	300	38
20	27	400	50
25	34	500	62
30	41	600	75
35	48	700	88
40	54	800	100
45	61	CD8+ Tn cells (×106/L)
50	68	0	66
55	75	50	61
60	81	100	55
65	88	150	50
CD8+ Tn cells (%)		200	44
0	100	250	39
10	88	300	33
20	75	350	28
30	62	400	22
40	50	450	17
50	37	500	11
60	25	550	6
70	12	600	0
80	0	Total points	PD risk
Total points	PD risk	40	0.1
100	0.3	70	0.3
138	0.5	88	0.5
177	0.7	107	0.7
239	0.9	137	0.9

## Sheet: Sheet2
Supplementary table 4. Scores of predictive indicators for the second nomogram models of Parkinson's disease
Indicators	Scores
Diabetes
Yes	12
No	0
Habit of smoking
Yes	0
No	26
Habit of alcohol
Yes	0
No	14
Habit of tea
Yes	0
No	16
LD CD4+ T cells (×106/L)
0	0
100	12
200	25
300	38
400	50
500	62
600	75
700	88
800	100
CD8+ Tn cells (×106/L)
0	66
50	61
100	55
150	50
200	44
250	39
300	33
350	28
400	22
450	17
500	11
550	6
600	0
Total points PD risk
40	0.1
70	0.3
88	0.5
107	0.7
137	0.9
